# Supplementary material for: Clinical Characteristics and Outcomes of Pediatric Oncology Patients Admitted to the Pediatric Intensive Care Unit: A Single Center Experience in Saudi Arabia
Source: Children (Basel). 2025 Dec 31;13(1):58. doi: 10.3390/children13010058 (PMC12840303; doi:10.3390/children13010058)
Supplement: Supplementary file 1 [file children-13-00058-s001.zip]

Archive with 1 entries (1 files):
- children-4046720-supplementary.pdf
